# Supplementary material for: NiO Nano- and Microparticles Prepared by Solvothermal Method—Amazing Catalysts for CO2 Methanation
Source: Molecules. 2024 Oct 12;29(20):4838. doi: 10.3390/molecules29204838 (PMC11510583; doi:10.3390/molecules29204838)
Supplement: Supplementary file 1 [file molecules-29-04838-s001.zip]

Archive with 1 entries (1 files):
- molecules-3186271-supplementary.pdf
